# Supplementary material for: Warburg Effect, Glutamine, Succinate, Alanine, When Oxygen Matters
Source: Biology (Basel). 2021 Oct 4;10(10):1000. doi: 10.3390/biology10101000 (PMC8533123; doi:10.3390/biology10101000)
Supplement: Supplementary file 1 [file biology-10-01000-s001.zip]

Archive with 1 entries (1 files):
- biology-1338347-supplementary.pdf
